# Supplementary material for: Rational Design and Synthesis of New Selective COX-2 Inhibitors with In Vivo PGE2-Lowering Activity by Tethering Benzenesulfonamide and 1,2,3-Triazole Pharmacophores to Some NSAIDs
Source: Pharmaceuticals (Basel). 2022 Sep 20;15(10):1165. doi: 10.3390/ph15101165 (PMC9609428; doi:10.3390/ph15101165)
Supplement: Supplementary file 1 [file pharmaceuticals-15-01165-s001.zip]

Archive with 1 entries (1 files):
- pharmaceuticals-1900933-supplementary.pdf
